# Supplementary material for: Resting Blood Pressure in Master Athletes: Immune from Hypertension?
Source: Sports (Basel). 2023 Apr 18;11(4):85. doi: 10.3390/sports11040085 (PMC10144796; doi:10.3390/sports11040085)
Supplement: Supplementary file 1 [file sports-11-00085-s001.zip]

Archive with 1 entries (1 files):
- sports-2295407-supplementary.pdf
